# Supplementary material for: Small extracellular vesicle signaling and mitochondrial transfer reprogram T helper cell function in human asthma
Source: Nat Commun. 2026 May 26;17:6842. doi: 10.1038/s41467-026-73684-y (PMC13389491; doi:10.1038/s41467-026-73684-y)
Supplement: Supplementary file 7 — Source Data [file 41467_2026_73684_MOESM7_ESM.xlsx]

## Sheet: Fig. 1A
		Figure 1A: % Proliferating Peripheral CD4+ T cells in co-cultures with autologous BAL sEVs
			No sEVs + Healthy T cells	sEVs + Healthy T cells	No sEVs + Asthmatic T cells	sEVs + Asthmatic T cells
		#1	0.93	0.91	0.22	0.31
		#2	0.39	0.39	1.79	2.63
		#3	0.44	0.19	0.58	0.75
		#4	0.59	0.4	0.7	1.16
		#5	0.23	0.12	0.98	1.88
		#6	0.92	0.91	2.17	3.69
		#7	0.068	0.043	1.33	1.47
		#8	0.3	0.97	2.17	3.72
		#9	0.84	0.81	0.45	0.46
		#10	1.009	0.77	1.59	2.33
		#11	0.69	0.63	1.87	2.93
		#12	0.18	0.58	0.47	0.54
		#13	0.9	0.35	2.46	3.39
		#14	0.23	0.23	2.29	3.87
		#15	0.48	0.55
		#16	0.527	1.009
		#17	0.32	0.46
		#18	0.13	0.34

## Sheet: Fig 1B
		Figure 1B: % Proliferating Peripheral CD4 T cells in Asthmatics
			No sEVs Asthmatic T cells	sEVs + Asthmatic T cells
		#1	0.22	0.31
		#2	1.79	2.63
		#3	0.58	0.75
		#4	0.7	1.16
		#5	0.98	1.88
		#6	2.17	3.69
		#7	1.33	1.47
		#8	2.17	3.72
		#9	0.45	0.46
		#10	1.59	2.33
		#11	1.87	2.93
		#12	0.47	0.54
		#13	2.46	3.39
		#14	2.29	3.87

## Sheet: Fig. 1C
		Figure 1C: % Proliferating Airway CD4+ T cells and autologous BALF sEVs
			No sEVs + Healthy T cells	No sEVs + Asthmatic T cells	sEVs + Healthy T cells	sEVs + Asthmatic T cells
		#1	1.18	12.4	13.2	38.5
		#2	4.29	12.9	12.7	40
		#3	4.19	13.89	13.1	37.1

## Sheet: Fig. 1D
		Figure 1D: % Activated CD4 T cells from asthmatics with CD69 and pZap70 following co-culture with BALF sEVs
			-sEVs CD69	+sEVs CD69	-sEVs pZap70	+sEVs pZap70
		#1	1.04	1.83	0.84	1.28
		#2	1.25	1.77	1.02	1.41
		#3	1.39	1.81	1.1	1.52

## Sheet: Fig. 1E
		Figure 1E: % IL-4+ CD4+ T cells in co-culture of autologous BALF-sEVs and peripheral CD4+ T cells
			Healthy - sEV	Healthy + sEV	Asthma - sEV	Asthma + sEV
		#1	1.59	0.79	2.9	3.04
		#2	0.89	0.68	2.71	3.24
		#3	1.03	0.76	11.5	29.7
		#4	3.12	1.22	1.46	3.13
		#5	1.56667	0.24	20.3	22.8
		#6	0.853	0.78	3.38	5.75
		#7	6.42*	5.53*	3.13	4.28
		#8	1.76	0.74	2.5	3.92
		#9	0.47	0.41	50.1*	64*
		#10	1.43	1.41	2.81	4.3
		#11	1.99	1.69	6.9	13.1
		#12	0.53	0.37	4.75	7.21
		#13	2.28	1.87	6.54	8.9
		#14	0.63	0.56	3.33	5.65
		#15	2.64	2.11	5.34	8.95
		#16	1.85	1.26
		#17	1.4	0.77
		#18	0.49	0.39
				Highlighted in Blue is an outlier determined by GraphPad Prism

## Sheet: Fig. 1F
		Figure 1F: Fold change in IL-4 and IL-17 expression in CD4 + T cells following co-culture with sEVs
		Left : Fold Change IL-4 (+ sEV/-sEV)
			Healthy IL-4	Asthmatic IL-4
		#1	1.42518	2.86837
		#2	0.991176	2.32561
		#3	0.821907	2.65515
		Right : Fold Change IL-17 (+sEV/-sEV)
			Healthy IL-17	Asthmatics IL-17
		#1	0.687246	51.4028
		#2	1.22317	50.3928
		#3	2.28088	43.7555

## Sheet: Fig. 1G
	Figure 1G: Cytokine release in T cell-BALF sEV co-culture supernatants
	Left: Human IL-4 (pg/ml) cytokine in T cell-BALF sEV co-culture supernatants
		Healthy (-sEV)	Healthy (+sEV)	Asthma (-sEV)	Asthma (+sEV)
	#1	1.2	4.29	24.135	40.35
	#2	1.31	6.35	18.67	27.48
	#3	2.29	7.9	25.38	29.26
	#4	2.4	2.34	27.26	32
	#5	1.35	6.56	10.25	45.68
	#6			11.98	28.45
	Right: Human IL-17 (pg/ml) cytokine in T cell-BALF sEV co-culture supernatants
		Healthy (-sEV)	Healthy (+sEV)	Asthma (-sEV)	Asthma (+sEV)
	#1	0.98	2.35	11.12	21.24
	#2	1.03	1.78	8.64	23.89
	#3	2.18	2.12	10.78	19.24
	#4	1.042	2.29	9.28	14.35
	#5	1.34	3.12	11.29	22.01
	#6			7.85	13.45

## Sheet: Fig. 1I
		Figure 1I: (Left ) Gene expression(+sEVs/-sEVs)
		Left: Fold Change RORC gene expression(+sEVs/-sEVs)
			Healthy	Asthmatics
		#1	0.779464	6.58863
		#2	0.625209	2.4693
		#3	0.933272	4.49247
		#4	0.28377	2.64481
		#5	0.924778	4.68575
		#6		4.99687
		#7		3.29593
		Right: Fold Change GATA3 gene expression(+sEVs/-sEVs)
			Healthy	Asthmatics
		#1	1.3194	1.30299
		#2	1.64667	1.35589
		#3	1.02242	2.02068
		#4	0.830906	3.87962
		#5		2.46082

## Sheet: Fig. 2A
		Figure 2A: % of PKH26 Red+ CD4+ T Cells with Membrane Mito-GFP
			Healthy-No Tx	Healthy-Pitstop2	Healthy-Dynasore	Asthmatics-No Tx	Asthmatics-Pitstop2	Asthmatics-Dynasore
		#1	7.36	8.812	12.21	6.86	6.811	8.889
		#2	7.759	8.34	11.18	6.912	6.73	9.015
		#3	6.891	7.988	12.89	7.156	7.081	8.73
		#4	7.391	7.59	12.63	7.093	7.194	7.971
		#5	6.749	8.483	11.89	6.629	6.772	7.384
		#6	6.991	8.791	11.03	7.11	7.119	8.881
		#7	7.261	8.056	12.77	6.891	6.793	7.701
		#8	7.639	7.774	13.01	6.804	6.904	7.294
		#9	7.691	7.828	13.29	6.877	6.838	8.267

## Sheet: Fig. 2B
		Figure 2B: % of PKH26 Red+ CD4+ T Cells with Internalized Mito-GFP
			Healthy-No Tx	Healthy-Pitstop2	Healthy-Dynasore	Asthmatics-No Tx	Asthmatics-Pitstop2	Asthmatics-Dynasore
		#1	26.156	24.015	20.331	25.816	19.933	22.341
		#2	25.914	26.991	20.145	26.112	19.061	24.178
		#3	25.999	27.189	22.17	25.399	20.168	18.994
		#4	25.316	25.451	19.815	25.305	18.995	22.709
		#5	25.771	27.061	19.991	26.008	19.034	22.561
		#6	25.016	24.581	19.874	25.803	20.242	22.69
		#7	25.238	24.775	22.917	25.128	20.302	19.995
		#8	25.981	24.819	20.419	25.466	20.266	24.318
		#9	26.114	23.861	20.601	26.142	19.132	22.176

[truncated: 121 more sheets: Fig. 2C, Fig. 2D, Fig. 2G, Fig. 2H, Fig. 2I, Fig. 2J, Fig. 3B, Fig. 4B, Fig. 5A, Fig. 5B, Fig. 5C, Fig. 5F, Fig. 5G, Fig. 7A, Fig. 7B, Fig. 7C, Fig. 7D, Fig. 7E, Fig. 7G, Fig. 7H …]
